# Supplementary material for: Internet-delivered guided self-help Acceptance and Commitment Therapy for family carers of people with dementia (iACT4CARERS): a qualitative study of carer views and acceptability
Source: Int J Qual Stud Health Well-being. 2022 Apr 17;17(1):2066255. doi: 10.1080/17482631.2022.2066255 (PMC9037213; doi:10.1080/17482631.2022.2066255)
Supplement: Supplemental Material [file ZQHW_A_2066255_SM9147.zip]

Archive with 3 entries (2 files):
- Supplementary/
- Supplementary/Supplementary material 1.docx
- Supplementary/Supplementary material 2.docx
